# Supplementary material for: Multi-Objective Optimal Trajectory Planning for Robotic Arms Using Deep Reinforcement Learning
Source: Sensors (Basel). 2023 Jun 27;23(13):5974. doi: 10.3390/s23135974 (PMC10346668; doi:10.3390/s23135974)
Supplement: Supplementary file 1 [file sensors-23-05974-s001.zip]

Archive with 1 entries (1 files):
- sensors-2416184-supplementary.mp4
